# Supplementary material for: New Experimental Conditions for Diels–Alder and Friedel-Crafts Alquilation Reactions with Thiophene: A New Selenocyanate with Potent Activity against Cancer
Source: Molecules. 2022 Feb 1;27(3):982. doi: 10.3390/molecules27030982 (PMC8839041; doi:10.3390/molecules27030982)
Supplement: Supplementary file 1 [file molecules-27-00982-s001.zip]

Archive with 1 entries (1 files):
- molecules-1544570-supplementary.pdf
